# Supplementary material for: An integrated analysis of spinal cord transcriptome and gut microbiome unravel age-associated host-microbiome interactions following spinal cord injury
Source: Front Immunol. 2026 Feb 25;17:1602745. doi: 10.3389/fimmu.2026.1602745 (PMC12975597; doi:10.3389/fimmu.2026.1602745)
Supplement: Supplementary Table 1 — The adjusted p-values from two-way ANOVA with discriminant taxa. [file Table1.xlsx]

## Sheet: Sheet1
genus	adj.Pvalue_factor1	adj.Pvalue_factor2	adj.Pvalue_factor1×factor2
g__Lactobacillus	0.0420885	5.70611e-05	0.00234622
g__Dubosiella	0.00120445	5.70611e-05	0.0181492
g__Prevotellaceae_UCG-001	0.0136271	0.00530487	0.000687089
g__Clostridium_sensu_stricto_1	0.0127137	0.0200509	0.0334213
g__Allobaculum	0.06949	0.0379285	0.0379285
g__Faecalibaculum	0.0423512	5.70611e-05	0.000579154
g__Ruminococcus	0.641922	0.0510076	0.000361083
g__Ileibacterium	0.0379285	0.0153006	0.0161662
g__norank_f__norank_o__Clostridia_vadinBB6...	0.382184	0.026543	0.0458195
g__Lachnoclostridium	0.521828	0.282818	0.00162086
g__Staphylococcus	0.0379285	0.00888714	0.0118599
g__Parasutterella	0.959486	0.0169413	0.0181492
g__unclassified_f__Atopobiaceae	0.0638068	0.0127137	0.0475294
g__norank_f__Eubacterium_coprostanoligenes...	0.632579	0.0791471	0.00286933
g__Eubacterium_brachy_group	0.0650219	0.00102573	0.00371144
g__ASF356	0.143798	0.0245633	0.016914
g__Coriobacteriaceae_UCG-002	0.0420885	0.0118599	0.0104649
g__Bilophila	0.0153901	0.030326	0.00823183
g__Parvibacter	0.00162086	5.70611e-05	0.000361083
g__Butyricimonas	0.0127137	0.0670695	0.0475294
g__Anaerofustis	0.382184	0.303917	0.0429472
g__UCG-003	0.00823183	0.0033779	0.00334397
g__norank_f__Coriobacteriales_Incertae_Sedis	0.497258	0.0545557	0.0427394
g__unclassified_f__Alcaligenaceae	0.497258	0.0545557	0.0427394
