# Supplementary material for: An integrated analysis of spinal cord transcriptome and gut microbiome unravel age-associated host-microbiome interactions following spinal cord injury
Source: Front Immunol. 2026 Feb 25;17:1602745. doi: 10.3389/fimmu.2026.1602745 (PMC12975597; doi:10.3389/fimmu.2026.1602745)
Supplement: Supplementary Table 2 — The adjusted p-values from two-way ANOVA with differential inflammatory cytokines. [file Table2.xlsx]

## Sheet: Sheet1
gene	gene_name	description	adj.Pvalue_factor1	adj.Pvalue_factor2	adj.Pvalue_factor1×factor2
ENSMUSG00000023078	Cxcl13	chemokine (C-X-C motif) ligand 13 [Source:MGI Symbol;Acc:MGI:1888499]	0.00139182	0.231626	0.406815
ENSMUSG00000035042	Ccl5	chemokine (C-C motif) ligand 5 [Source:MGI Symbol;Acc:MGI:98262]	0.0319334	3.05232e-05	0.598142
ENSMUSG00000009185	Ccl8	chemokine (C-C motif) ligand 8 [Source:MGI Symbol;Acc:MGI:101878]	0.00904412	6.89828e-08	0.0600828
ENSMUSG00000027399	Il1a	interleukin 1 alpha [Source:MGI Symbol;Acc:MGI:96542]	0.0202805	2.56596e-14	0.664143
ENSMUSG00000035352	Ccl12	chemokine (C-C motif) ligand 12 [Source:MGI Symbol;Acc:MGI:108224]	0.213821	2.71107e-11	0.771417
ENSMUSG00000035373	Ccl7	chemokine (C-C motif) ligand 7 [Source:MGI Symbol;Acc:MGI:99512]	0.845032	1.55585e-10	0.804469
ENSMUSG00000035385	Ccl2	chemokine (C-C motif) ligand 2 [Source:MGI Symbol;Acc:MGI:98259]	0.722736	4.03644e-12	0.593754
ENSMUSG00000034855	Cxcl10	chemokine (C-X-C motif) ligand 10 [Source:MGI Symbol;Acc:MGI:1352450]	0.304244	1.89051e-05	0.265735
ENSMUSG00000028362	Tnfsf8	tumor necrosis factor (ligand) superfamily, member 8 [Source:MGI Symbol;Acc:MGI:88328]	2.49962e-08	5.16304e-12	0.000984302
ENSMUSG00000000982	Ccl3	chemokine (C-C motif) ligand 3 [Source:MGI Symbol;Acc:MGI:98260]	0.583271	2.03709e-14	0.0362788
ENSMUSG00000018930	Ccl4	chemokine (C-C motif) ligand 4 [Source:MGI Symbol;Acc:MGI:98261]	0.414927	7.82241e-13	0.0151961
ENSMUSG00000026981	Il1rn	interleukin 1 receptor antagonist [Source:MGI Symbol;Acc:MGI:96547]	0.000696499	5.96125e-10	0.0190053
ENSMUSG00000031304	Il2rg	interleukin 2 receptor, gamma chain [Source:MGI Symbol;Acc:MGI:96551]	0.00220997	3.5071e-10	0.0368248
ENSMUSG00000018927	Ccl6	chemokine (C-C motif) ligand 6 [Source:MGI Symbol;Acc:MGI:98263]	0.00795187	6.77705e-07	0.24814
ENSMUSG00000018920	Cxcl16	chemokine (C-X-C motif) ligand 16 [Source:MGI Symbol;Acc:MGI:1932682]	0.0805994	4.13626e-12	0.760631
ENSMUSG00000028859	Csf3r	colony stimulating factor 3 receptor (granulocyte) [Source:MGI Symbol;Acc:MGI:1339755]	0.43745	3.54953e-16	0.000166346
ENSMUSG00000068758	Il3ra	interleukin 3 receptor, alpha chain [Source:MGI Symbol;Acc:MGI:96553]	0.0126415	1.69027e-12	0.127814
ENSMUSG00000070942	Il1rl2	interleukin 1 receptor-like 2 [Source:MGI Symbol;Acc:MGI:1913107]	0.0692366	2.77731e-09	0.932759
ENSMUSG00000071713	Csf2rb	colony stimulating factor 2 receptor, beta, low-affinity (granulocyte-macrophage) [Source:MGI Symbol;Acc:MGI:1339759]	0.0476186	4.27712e-08	0.606501
ENSMUSG00000071714	Csf2rb2	colony stimulating factor 2 receptor, beta 2, low-affinity (granulocyte-macrophage) [Source:MGI Symbol;Acc:MGI:1339760]	0.00305284	6.6246e-10	0.172177
ENSMUSG00000028599	Tnfrsf1b	tumor necrosis factor receptor superfamily, member 1b [Source:MGI Symbol;Acc:MGI:1314883]	0.0353062	1.44982e-11	0.670879
ENSMUSG00000045382	Cxcr4	chemokine (C-X-C motif) receptor 4 [Source:MGI Symbol;Acc:MGI:109563]	0.244266	6.1583e-12	0.992984
